# Supplementary material for: A mathematical model of visceral leishmaniasis transmission and control: Impact of ITNs on VL prevention and elimination in the Indian subcontinent
Source: PLoS One. 2024 Oct 4;19(10):e0311314. doi: 10.1371/journal.pone.0311314 (PMC11452004; doi:10.1371/journal.pone.0311314)
Supplement: S2 File — (M) [file pone.0311314.s002.m]

% MIT Software licence
% Copyright 2024 Rychtar and Taylor
%
% Permission is hereby granted, free of charge, to any person obtaining
% a copy of this software and associated documentation files (the “Software”),
% to deal in the Software without restriction, including without limitation
% the rights to use, copy, modify, merge, publish, distribute, sublicense,
% and/or sell copies of the Software, and to permit persons to whom
% the Software is furnished to do so, subject to the following conditions:
%
% The above copyright notice and this permission notice shall be included
% in all copies or substantial portions of the Software.
%
% THE SOFTWARE IS PROVIDED “AS IS”, WITHOUT WARRANTY OF ANY KIND, EXPRESS
% OR IMPLIED, INCLUDING BUT NOT LIMITED TO THE WARRANTIES OF MERCHANTABILITY,
% FITNESS FOR A PARTICULAR PURPOSE AND NONINFRINGEMENT. IN NO EVENT SHALL
% THE AUTHORS OR COPYRIGHT HOLDERS BE LIABLE FOR ANY CLAIM, DAMAGES OR OTHER
% LIABILITY, WHETHER IN AN ACTION OF CONTRACT, TORT OR OTHERWISE, ARISING FROM,
% OUT OF OR IN CONNECTION WITH THE SOFTWARE OR THE USE OR OTHER DEALINGS
% IN THE SOFTWARE.
%
%

function VL
% Matlab code for summer 2022 REU project on VL
% Cameron Davis, Elizabeth Javor and Sonja Rebarber
% mentored by Jan Rychtar and Dewey Taylor 
% Version 08-12-2024. Based on the code for Fortunato at al. RSOS 2020 and
% other template codes written by Rychtar and Taylor 
%
% Written on Matlab 2022a and revised on 2024a


%% (Part 0) Technical preliminaries
% Close all figures
close all;

% Clear all variables
clear all;

% Set the random number generator for reproducibility
rng(0)

% Check if the folder for figures exists and create if not
if not(isfolder('Figures'))
    mkdir('Figures')
end


% Set the file for textual output and write when we run the code
diary 'VL_code_output.txt'
disp_Diary('--------------- New run  ----------------')
disp_Diary(datetime)

% Optimization part uses random seeding for cross-checking
% Set the random seed generator to a fixed number for exact reproducibility
rng(0)

%% (Part 1) Setting up the parameters,

%% (1a) List of all parameters and their base values

% Set the base values (see tables in the manuscript)
% matlab name, displayname, base value, min, max
Params = {%
'n_F', '$n_F$', 3,	2, 3.5; % number of sand flies per human
'betainv', '$\beta^{-1}$', 4/30, 3/30, 8/30; % duration of feeding cycle
'muFinv', '$\mu_F^{-1}$',  14/30, 8/30, 20/30; % expected lifespan of sand flies
'i_F', '$i_F$', 1, 	0, 1; % probability that a bite by an infected sand fly infects a susceptible human
'Lambda', '$\Lambda$'	0.0277/12, 0.025/12, 0.030/12; % 	recruitment rate
'muinv', '$\mu^{-1}$',		67.8*12, 65*12, 72*12 ; %life expectancy
'muKinv', '$\mu_K^{-1}$', 		30, 5, 36; %life expectancy with untreated symptomatic VL
'p_A', '$p_A$', 0.7, 0.6, 0.8; % Percentage of asymptomatic using ITN 
'p_K', '$p_K$', 0.7, 0.6, 0.8; % Percentage of asymptomatic using ITN 
'p_D', '$p_D$', 0.7, 0.6, 0.8; % Percentage of asymptomatic using ITN 
'p_P', '$p_P$', 0.7, 0.6, 0.8; % Percentage of asymptomatic using ITN 
'gammaEinv', '$\gamma_E^{-1}$', 4, 1, 10; % incubation period
'gammaAinv', '$\gamma_A^{-1}$', 6, 4.5, 10; % sojourn time in I_A
'gammaKinv', '$\gamma_K^{-1}$', 2, 1, 3.5; % sojourn time in I_K
'gammaDinv', '$\gamma_D^{-1}$', 21, 16, 26; % sojourn time in I_D
'gammaPinv', '$\gamma_P^{-1}$', 30, 17, 90; % sojourn time in I_P
'f_D', '$f_D$',   0.063, 0.02, 0.1 ; % fraction of IK who become dormant
'f_K', '$f_{AK}$', 0.035, 0.01, 0.15; % fraction of IA who develop KA
'f_A', '$f_A$', 5.5*10^(-4), 10^(-4), 10^(-3); % fraction of IA who become dormant
'f_P', '$f_P$',  0.00006, 0.00001, 0.0001; % fraction of IA who develop PKDL
'rhoinv', '$\rho^{-1}$',  39, 14, 46; %duration of immunity
'i_A', '$i_A$', 0.06, 0, 0.1; % probability to infect fly when in IA
'i_K', '$i_K$',  0.05, 0, 0.1; % probability to infect fly when in IK
'i_D', '$i_D$', 0, 0, 0.1; % probability to infect fly when in ID
'i_P', '$i_P$', 0.09, 0, 0.1; % probability to infect fly when in IP
'C_VL', '$C_{VL}$', 46, 16, 76;  % cost of being in stage IP
'C_ITN', '$C_{ITN}$',  5, 3, 7;  %cost of ITN 
'p', '$p$', 0.7, 0.5,1
};


% Part 1b - Set the parameters as global variables
% For functionality, we have to manual assign of all the variables here
% once as empty
% This enables them to be passed from a function to function without actually calling them
% It may not be the cleanest way to do it from coding perspective, but
% increases legibility of the code in some places
n_F = [];
betainv = [];
muFinv = [];
i_F = [];
Lambda = [];
muinv = [];
muKinv = [];
p_A = [];
p_K = [];
p_D = [];
p_P = [];
gammaEinv = [];
gammaAinv = [];
gammaKinv = [];
gammaDinv = [];
gammaPinv = [];
f_D = [];
f_K = [];
f_A = [];
f_P = [];
rhoinv = [];
i_A = [];
i_K = [];
i_D = [];
i_P = [];
C_IK = [];
C_ID = [];
C_IP = [];
C_ITN = [];
p=[];
C_VL = [];


% Part 1c - Set the auxiliary variables and make them global parameters

% (they are not parameters but are calculated from them easily and
% they simplify the model)
% Each line is for one aux variable
% The first column is the name that will be used in Matlab
% The second column is the label that will be used for plotting
% The third is the formula

AuxVars = { ...
    'beta', '$\beta$', '1./betainv'; % transmission rate
    'mu_F', '$\mu_F$', '1./muFinv'; % sandfly death rate
    'mu', '$\mu$', '1./muinv';        %human death rate
    'mu_K', '$\mu_K$', '1./muKinv'; % death rate when untreated KA
    'gamma_E', '$\gamma_E$', '1./gammaEinv'; % incubation rate
    'gamma_A', '$\gamma_A$', '1./gammaAinv'; % incubation rate
    'gamma_K', '$\gamma_K$', '1./gammaKinv'; % incubation rate
    'gamma_D', '$\gamma_D$', '1./gammaDinv'; % incubation rate
    'gamma_P', '$\gamma_P$', '1./gammaPinv'; % incubation rate
    'f_R', '$f_R$', '1-(f_A+f_K+f_P)';
    'rho', '$\rho$', '1./rhoinv';
    'T_E', '$T_E$', '1/(gamma_E + mu)';
    'T_IA', '$T_{I_A}$', 'gamma_E*T_E/(gamma_A + mu)';
    'T_IK', '$T_{I_K}$','f_K*gamma_A*T_IA/(gamma_K + mu + mu_K)';
    'T_ID', '$T_{I_D}$', '(f_D*gamma_K*T_IK + f_A*gamma_A*T_IA)/(gamma_D + mu)';
    'T_IP', '$T_{I_P}$', '(gamma_D *T_ID + f_P*gamma_A*T_IA)/(gamma_P + mu)';
    'T_R', '$T_R$', '((1-f_D)*gamma_K*T_IK + gamma_P*T_IP + f_R*gamma_A*T_IA)/(rho + mu)';
    'T_I', '$T_I', 'i_A*(1-p_A)*T_IA + i_K*(1-p_K)*T_IK + i_D*(1-p_D)*T_ID + i_P*(1-p_P)*T_IP';
    'T_Cycle', '$T_{Cycle}$', 'T_E + T_IA + (mu+mu_K)/mu*T_IK + T_ID + T_IP + T_R';
    };


% Set all auxiliary variables as global
beta = [];
mu_F = [];
mu_K = [];
mu = [];
gamma_E = [];
gamma_A = [];
gamma_K = [];
gamma_D = [];
gamma_P = [];
f_R = [];
rho = [];
T_E = [];
T_IA = [];
T_IK = [];
T_ID = [];
T_IP = [];
T_I = [];
T_R = [];
T_Cycle = [];


%% (Part 2) Set up the compartments

Comps = {'S', '$S$';    % Susceptible
    'E',  '$E$';   % Exposed
    'I_A', '$I_A$';     % Asymptomatic Infectious
    'I_K', '$I_K$';     % Kala-Azar
    'I_D', '$I_D$';     % Dormant
    'I_P', '$I_P$';     % PKDL
    'R', '$R$';         % Recovered
    'S_F', '$S_F$';     % Susceptible flies
    'I_F', '$I_F$';     % Infected flies
    };
S = [];
E = [];
I_A = [];
I_K = [];
I_D = [];
I_P = [];
R = [];
S_F = [];
S_F = [];
I_F = [];

%% Part 3 set up the equations of the system

    function equations = getEquations
        % Set the equations

        % This returns the right hand sides of the equations
        % It is done via a function so that the equations are set when
        % needed. They can be used for symbolic solutions as well as for
        % numerical solutions or even for differential equations

        Lambda - ((1-p)*beta*i_F* I_F + mu)*S + rho*R

        equations = {%
               Lambda - ((1-p)*beta*i_F* I_F + mu)*S + rho*R; %dS/dt\\
               (1-p)*beta*i_F* I_F*S - (gamma_E + mu)*E; % dE/dt
               gamma_E*E - (gamma_A + mu)*I_A; % dIA/dt
               f_K*gamma_A*I_A - (gamma_K + mu+mu_K)* I_K; % dIK/dt
               f_A*gamma_A*I_A + f_D*gamma_K*I_K - (gamma_D + mu)*I_D; % dID/dt
               f_P*gamma_A*I_A + gamma_D*I_D - (gamma_P + mu)*I_P; % dIP/dt
               f_R*gamma_A*I_A + (1-f_D)*gamma_K*I_K + gamma_P*I_P  - (rho + mu)*R; % dR/dt
               mu_F*(n_F*Lambda/mu) - (beta*(i_A*(1-p_A)*I_A + i_K*(1-p_K)*I_K + i_D*(1-p_D)*I_D + i_P*(1-p_P)*I_P) + mu_F)*S_F; % dSf/dt
               beta*(i_A*(1-p_A)*I_A + i_K*(1-p_K)*I_K + i_D*(1-p_D)*I_D + i_P*(1-p_P)*I_P)*S_F - mu_F*I_F; % dIF/dt
            };
    end

% Part 1d - Technical part to get counts

% Get the number of parameters, discard the number of columns
[numParams,~] = size(Params); %

% Get the number of auxiliary variables, discard the number of columns
[numAuxVars,~] = size(AuxVars); %

% Get the parameter names
Names = Params(:,1);

% Get the parameter labels
Labels = Params(:,2);

% Get the parameter base values
BaseValues = Params(:,3);

% Get the number of compartments, discard the number of columns
[numComps,~] = size(Comps); %


%% Part 4  Actual code to run starts here

% Actually set the parameters
ResetParameters
CalculateAuxiliaryVariables

% Get the validation table
validation

% Get R0, 
getR0
% Get ITN coverage needed for elimination
getHI
% Get Nash equilibrium
getNE
% Get the difference between elimination and NE
getHI-getNE


% Calculate R0 at Nash equilibrium
p = getNE;
disp(['R0 at Nash equilibrium is ' num2str(getR0)])

plot_figure_IF_decreasing_in_P


plot_dependence_on_pAs


% Do sensitivity by Marinaro
Samples = 1000;

LHS_PRCC(@getR0,'$R_e$', 'R0trunc');
LHS_PRCC(@getHI,'$p_{HP}$', 'pHP');
LHS_PRCC(@()(getHI-getNE),'$p_{HI}-p_{NE}$', 'pHIpNE');


%  sols = numSolve;
%  sols = getAnalyticalSolutions
% CheckSolution(sols)


return

    function output = validation
        % Validates the model based on KalaNet trial data

        % Get the equilibrium values
        sols = getAnalyticalSolutions;
        
        % unpack the solutions
        for comp = 1:numComps
            %comp
            eval([Comps{comp} ' = sols(comp); ']);
        end
        
        N = (S+R+E+I_A+I_K+I_D+I_P);
        NF = S_F+I_F;
        % Display the output corresponding to data from KalaNet and
        % Fortunato et al. Format it for LateX table
        disp(['$S+R+E$ & $0.88$ & $0.877$ & $ ' num2str((S+R+E)/N, '%.3g') '$\\'])
        disp(['$I_A$ & $0.12$ &  $0.12$ & $  ' num2str(I_A/N, '%.3g') '$\\'])
        disp(['$I_K$ & $0.00015$& NA  & $ ' num2str(I_K/N, '%.3g') '$\\'])
        disp(['$I_D$ & NA &NA &$' num2str(I_D/N, '%.3g') '$\\'])
        disp(['$I_P$ & $0.00005$ & NA &$' num2str(I_P/N, '%.3g') '$\\'])
        disp(['$I_F$ & $0.005$ &  $0.011$ & $ ' num2str(I_F/NF, '%.3g') '$\\'])
    end


    function plot_figure_IF_decreasing_in_P
        all_p = linspace(0,1,101);
        for auxp = 1:length(all_p)
            p = all_p(auxp);
            sols = getAnalyticalSolutions;
            IF(auxp) = sols(end)/(sols(end)+sols(end-1));

            Risk(auxp) = beta*i_F*IF(auxp)/(beta*i_F*IF(auxp) + mu);
        end
        
        figure
        plot(all_p, IF, 'k-')
        xlabel('ITN usage in the population, $\overline{p}$')
        ylabel('Proportion of infected sandflies')
        FormatFigure
        SaveFigure('IFonp')

        figure
        plot(all_p, Risk, 'k-')
        xlabel('ITN usage in the population, $\overline{p}$')
        ylabel('Risk of contracting VL')
        FormatFigure
        SaveFigure('Riskonp')
        
    end


    function plot_dependence_on_pAs
        % plots dependence of pHP on p_A and other probabilities

        % Set all values of pA
        all_p = linspace(0,1,201);
        for auxp = 1:length(all_p)
            p_A = all_p(auxp);
            p_K= p_A;
            p_D = p_A;
            p_P = p_A;
            CalculateAuxiliaryVariables

            myPHP(auxp) = getHI;

        end
        
        figure
        plot(all_p, myPHP, 'k-')
        hold on
        plot([0,1], [0,1], 'k:')
        xlabel('ITN usage in amongst infected population')
        ylabel('ITN usage amongst susceptible')
        FormatFigure
        SaveFigure('pHPonp')
        
    end

%% Part 4 Essential functions that depend on the model

    function output = getR0
        % Returns the basic reproduction number for the system
        output = getR00 .* (1-p);
    end


    function output = getR00
        % Returns the rep number for no ITN
        output =  beta.^2*i_F*n_F*(Lambda/mu)^2 *T_I/mu_F;
    end

    function sols = getAnalyticalSolutions
        % Returns analytical solutions to the equilibrium
        % equations

        % Get R0 for specific p
        Repn = getR0;
        % Get R0 when p = 0
        Repn0 = getR00;

        if Repn<=1
            % DFE
            sols = [Lambda/mu, 0, 0, 0, 0, 0, 0, n_F*Lambda/mu, 0];
        else
            % Endemic
            anI_F = (n_F*beta*Lambda^2*T_I)/(mu^2*T_Cycle*mu_F + mu*beta*Lambda*T_I) * (1 - 1/Repn);

            anS = (Lambda/mu)/(1 + (1-p)*i_F*beta*T_Cycle*anI_F);

            anE = (1-p)*beta*i_F*T_E*anS* anI_F;
            anI_A = (1-p)*beta*i_F*T_IA*anS* anI_F;
            anI_K = (1-p)*beta*i_F*T_IK*anS* anI_F;
            anI_D = (1-p)*beta*i_F*T_ID*anS* anI_F;
            anI_P = (1-p)*beta*i_F*T_IP*anS* anI_F;
            anR = (1-p)*beta*i_F*T_R*anS* anI_F;

            anS_F = mu_F*anI_F/(beta*(i_A*(1-p_A)*anI_A + i_K*(1-p_K)*anI_K + i_D*(1-p_D)*anI_D + i_P*(1-p_P)*anI_P));
            
            % Return the analytical solutions
            sols = [anS, anE, anI_A, anI_K, anI_D, anI_P, anR, anS_F, anI_F];
        end

    end

    function output = getHI
        % Returns the ITN use needed for elimination

        % Get R0 for p = 0
        Repn0 = getR00;

        if Repn0<=1  % even with no ITN, there is DFE
            output = 0;
        else
            % Use the formula for pHI
            output = 1-1/Repn0;
        end
    end

    function output = getNE
        % Returns NE for ITN usage
        
        % Get R0 for p = 0
        Repn0 = getR00;

        if Repn0<=1  % even with no ITN, there is DFE
            output = 0;
        else
            % Calculate IF based on the costs
            IF = C_ITN/C_VL*mu/(beta*i_F*(1-C_ITN/C_VL));
            % Calculate Nash equilibrium based on the formula in the paper
            output = 1-1/(Repn0*(1-IF*(mu^2*T_Cycle*mu_F + mu*beta*Lambda*T_I)/(n_F*beta*Lambda^2*T_I)));
        end
    end

%% Part 5 -- Essential functions that do not depend on the model

    function ResetParameters
        % Assigns the parameter base values
        for aux = 1:numParams
            % Go through all the parameters
            % Evaluate the command that assigns the parameter with a given name the proper base value
            eval([Names{aux} '=' num2str(BaseValues{aux}) ';'])
        end
    end

    function CalculateAuxiliaryVariables
        % Calculates the auxiliary variables
        for aux = 1:numAuxVars
            %aux
            eval([AuxVars{aux,1} '=' AuxVars{aux,3} ';']);
        end
    end

    function error = CheckSolution(solution)
        % Checks whether the supplied solutions indeed solves the system of equations = 0

        % Takes the array "solution" in the order of Compartments
        % Evaluates the equations with this potential solution
        % Returns the values of the equations
        % If the values are near 0, it is likely that the supplied vector
        % is a solution of the equations

        % Assign the possible solutions to the compartments
        for comp = 1:numComps
            %comp
            eval([Comps{comp} ' = solution(comp); ']);
        end

        % Evaluate the equations with these values
        error = getEquations;
    end

   function sols = numSolve
        % Numerically solves the system of equilibria equations

        % Initialize the list of unknowns for the equations
        dummm = sym('dummm');
        unknowns = [dummm]; % This makes vars the list of appropriate type. FIX IT WITH CLEANER PROGRAMMING

        % Set up the unknowns as symbolic and put them into variables
        for comp = 1:numComps
            % Make the compartment a symbolic variable
            eval([Comps{comp} '= sym('' ' Comps{comp} ' '');']);
            % The above is basically like writing S = sym('S') but for all
            % compartments automatically and in one line

            % Set the variable as the unknown in the equations
            eval(['unknowns(comp) = ' Comps{comp} ';' ]);
        end

        % Get the system of equations
        EqsRHS = getEquations;

        % Assign the system of equations
        for eq = 1:length(EqsRHS)
            eqns(eq) = EqsRHS{eq} == 0;
        end

        % Numerically solve the equations and store it in "struct" variable
        sols = vpasolve(eqns, unknowns);

        % Interpret the solutions
        numSols = []; % initialize the variable for number of solutions
        eval(['numSols = size(sols.' Comps{1} ');']) % gets the number of solutions

        disp_Diary(['There are ' num2str(numSols) ' sets of solutions']);

        numericalSolutions = []; % Just initialize the array storing all solutions
        % numericalSolutions(i,j) will be the ith set, compartment j

        for solSet = 1:numSols
            disp_Diary(['In the order ' Comps{:} ', the solution set number ' num2str(solSet) ' is'])

            % Actually get the solutions from the structured array
            for comp = 1:numComps
                eval(['numericalSolutions(solSet, comp) = sols.' Comps{comp} '(solSet);']);
            end
            % Print out the solutions
            disp_Diary(num2str(numericalSolutions(solSet,:) ));
        end


    end

    function dXdt = ODEmodel(t, X)
        % Returns the equations of the ODE model for the plotting of the
        % ODEs

        % Unpack the variable X
        for comp = 1:numComps
            % Evaluate the value of each compartment
            eval([Comps{comp} '=  X(comp) ;']);
            % The above is basically like writing S = X(1); etc but for all
            % compartments automatically and in one line
        end

        % Plug the compartment values into the equations to get the value of the derivatives
        % Have to convert the cell array to a (column) vector
        dXdt = cell2mat(getEquations);
    end


    function output = checkConsistency(num_of_tests)
        % Checks for errors

        % will generate num_of_tests sets of parameters (more or less
        % randomly around the predefined base values) and displays warning
        % if anything suspicious is found.

        % Checks include
        % - confirming the accuracy of analytical solutions
        % - checking that R0>1 corresponds to endemic equilibrium (by
        % comparing it to numerical solutions
        % ADD MORE AS NEEDED

        disp('Checking for consistency. It may take some time')

        for  dummy_variable= 1:num_of_tests
            disp(['Test ' num2str(dummy_variable) ' of ' num2str(num_of_tests) '.' ])

            % Assign parameter values at random (but within the specified range)
            for aux = 1:numParams
                % Go through all the parameters
                % Evaluate the command that assigns the parameter with a given name the proper base value
                %eval([Names{aux} '=' num2str(BaseValues{aux}*2*rand) ';'])
                eval([Names{aux} '=' num2str((Params{aux,5}-Params{aux,4})*rand+Params{aux,4}) ';'])
            end

            % Calculate the auxiliary variables
            CalculateAuxiliaryVariables


            % Calculate Analytical Solutions
            ansols = getAnalyticalSolutions;

            % Check whether analytical solutions are correct
            tol = 10^(-6);  % tolerance level for correctness of analytical solutions
            if max(abs(cell2mat(CheckSolution(ansols))))>tol
                % if the max error for analytical solutions is bigger then
                % tolerance, display the warning
                disp('Analytical solutions may be wrong.')
                displayParameters
            end


        end
        disp('Consistency check complete. If no warning was displayed, no inconsistency was found')

        % Reset parameters back to base values
        ResetParameters
        CalculateAuxiliaryVariables
    end

    function output = LHS_PRCC(RespFunction, RespName, FileName)
        % Does PRCC uncertainty and sensitivity analysis
        % Based on Marino, S., Hogue, I. B., Ray, C. J., and Kirschner, D. E. (2008).
        % A methodology for performing global uncertainty and sensitivity analysis in systems
        % biology.Journal of Theoretical Biology, 254(1):178–196
        % Part of the code for PRCC taken from
        % http://malthus.micro.med.umich.edu/lab/usanalysis.html

        disp('Doing sensitivity analysis based on Marino et al')

        paramsUn = []; % For uncertainty analysis
        % Generate Latin Hypercube Sampling
        for aux1 = 1:Samples

            for aux = 1:numParams
                % Go through all the parameters
                % Evaluate the command that assigns the parameter with a given distribution with a parameter range
                % We need a column vector, but we will generate a row vector
                % first and transpose it during the assignment so that we can
                % use the eval command

                % Assign parameters at random but within bounds
                eval([Names{aux} '=' num2str((Params{aux,5}-Params{aux,4})*rand+Params{aux,4}) ';'])

                % Evaluate the command that assigns the parameter with a given name the proper base value
                eval(['paramsUn(aux1, aux) = ' Names{aux} ';'])

                % Calculate auxiliary variables
                CalculateAuxiliaryVariables
            end
            % Evaluate the response variable
            allResp_Values(aux1) = RespFunction();
        end


%         % Plot the histogram to show uncertainty
%         figure
%         if strcmp(FileName,'R0trunc')
%             hist = histogram(allResp_Values(allResp_Values<20),  'Normalization', 'probability');
%         else
%             hist = histogram(allResp_Values,  'Normalization', 'probability');
%         end
%         hist.FaceColor = [0.5 0.5 0.5];
% 
%         xlabel(RespName)
%         ylabel('Frequency')
%         FormatFigure
%         SaveFigure([FileName '_hist_Marino'])

        averageRESP = nanmean(allResp_Values)

        % Plot the bars with PRCC indices
        prcc = PRCClocal(paramsUn, allResp_Values', [FileName 'sens_Marino_bar'], RespName)
        %SaveFigure([FileName 'sens_Marino_bar'])
    end

    function prcc=PRCClocal(values, Y, FileName, YName)
        % PRCC procedure
        % input:  values: values of the parameters
        %       and Y, response function that we investigate how it depends
        % on the parameters
        % output - the prcc coefficients

        % Based on Marino, S., Hogue, I. B., Ray, C. J., and Kirschner, D. E. (2008).
        % A methodology for performing global uncertainty and sensitivity analysis in systems
        % biology. Journal of Theoretical Biology, 254(1):178–196
        % Part of the code for PRCC taken from
        % http://malthus.micro.med.umich.edu/lab/usanalysis.html

        % Initiate the LHS matrix that will carry all the parameters
        LHSmatrix= values;

        for i=1:numParams  % Loop for the parameters

            % Remove the ith parameter
            LHStemp=LHSmatrix;
            LHStemp(:,i)=[];
            Ztemp=LHStemp;
            LHStemp=[];

            % Get the correlation coefficient
            [rho_aux,~]=partialcorr([LHSmatrix(:,i),Y],Ztemp,'type','Spearman');

            % Record the correlation coefficient
            prcc(1,i)=rho_aux(1,2);

        end

        % Sort the correlation coefficients for better plotting
        [sortedPRCC,I] = sort(prcc, 'descend');

        % PLot only the important coefficients
        figure
        % Determine which ones are important
        importantPRCC = sortedPRCC(abs(sortedPRCC)>0.075);
        h=barh(importantPRCC);
        ylim([0.5 length(importantPRCC)+0.5]);
        % Ticks at integers and labeled by the parameter names/labels
        ax = gca;
        ax.YTick = 1:length(importantPRCC);
        ax.YTickLabel = Labels(I(abs(sortedPRCC)>0.075));
        ylabel('Parameters');
        % Set the x axis 
        if importantPRCC(end)>-0.25 && importantPRCC(1)<0.25
            xlim([-0.25 0.25]);
        else
            xlim([-1 1]);
        end
        xlabel(['PRCC for ' YName]);
        % Make the color gray
        h.FaceColor = [0.5 0.5 0.5];

        FormatFigure;
        SaveFigure([FileName '_bar_Marino_important'])
    end


    function out = displayParameters
        % Displays parameter values for cross-checking
        disp('Parameter values are')
        for aux = 1:numParams
            % Go through all the parameters and display their values
            eval([Names{aux}])
        end
        pause

    end


%% (Part ) Auxiliary Functions for easy plotting, etc


    function FormatFigure(h)
        % Formats figures so that all figures are uniformly formatted

        if nargin == 0 % if the function is called without an argument, assume we want to format current figure
            h = gcf;
        end

        % Get axes handle
        haxes=get(h, 'CurrentAxes');

        % Get figure number
        fnbr = get(h,'Number');
        [fig_x,fig_y] = getPosition(fnbr);

        % Set dimensions of the figure
        set(h,'Units','Inches','Position',[fig_x, fig_y, 6, 5]);

        % Set default font size
        set(haxes,'FontSize',16)
        % Set interpreter to LaTeX
        set(0,'defaultTextInterpreter','latex')

        % Set the interpreter for latex
        set(haxes, 'TickLabelInterpreter', 'latex');

        % Find all line objects
        hline= findobj(haxes,'Type','line');
        % Set line properties (relatively fat lines)
        set(hline, 'LineWidth'   , 2);

        % Set axes properties
        set(haxes, ...
            'Box'         , 'on'     , ...  %puts a box around the axis
            'TickDir'     , 'in'     , ...
            'TickLength'  , [.02 .01] , ...
            'XMinorTick'  , 'off'      , ...
            'YMinorTick'  , 'off'     , ...
            'LineWidth'   , 1);

        function [xpos,ypos] = getPosition(n)
            % gets the x y position of the figure to plot
            n = mod(n-1,15)+1;
            ypos = floor((n-1)/5)*5;
            xpos = (mod(n-1,5))*3;
        end

    end

    function SaveFigure(filename)
        % Saves a current graphics file to file named filename.pdf

        % Get the handle
        h=gcf;
        set(h,'Units','Inches');
        pos = get(h,'Position');

        % Cut all the white margins
        set(h,'PaperPositionMode','Auto','PaperUnits','Inches','PaperSize',[pos(3), pos(4)])

        % Actually save
        %print(h,['Figures/' filename, '.pdf'],'-dpdf','-r0')

        saveas(h, ['Figures/' filename],'epsc')


        % This outputs on the screen what figure was saved into what file
        disp_Diary(['Saved a figure ' num2str(get(gcf,'Number')) ' into a file ' ...
            filename '.eps'])
    end

    function disp_Diary(string)
        % Displays text on the screen and also logs it in the diary
        diary on
        disp(string)
        diary off
    end

end
